# Supplementary material for: Fabrication of Gold Nanostructures on Quartz Crystal Microbalance Surface Using Nanoimprint Lithography for Sensing Applications
Source: Micromachines (Basel). 2022 Aug 29;13(9):1430. doi: 10.3390/mi13091430 (PMC9501340; doi:10.3390/mi13091430)
Supplement: Supplementary file 1 [file micromachines-13-01430-s001.zip]

Archive with 1 entries (1 files):
- micromachines-1864767-supplementary.pdf
